# Supplementary material for: Sea Bass Fish Head Broth Treated by Thermo-Ultrasonication: Improving the Nutritional Properties and Emulsion Stability
Source: Foods. 2024 Aug 8;13(16):2498. doi: 10.3390/foods13162498 (PMC11354003; doi:10.3390/foods13162498)
Supplement: Supplementary file 1 [file foods-13-02498-s001.zip]

Archive with 1 entries (1 files):
- foods-3098263-supplementary.pdf
